# Supplementary material for: Transient Reduction of FMD-Response and L-Arginine Accompanied by Increased Levels of E-Selectin, VCAM, and ICAM after Prolonged Strenuous Exercise
Source: Sports (Basel). 2021 Jun 17;9(6):86. doi: 10.3390/sports9060086 (PMC8234080; doi:10.3390/sports9060086)
Supplement: Supplementary file 1 [file sports-09-00086-s001.zip]

Archive with 2 entries (2 files):
- S1 - Raw data.csv
- __MACOSX/._S1 - Raw data.csv
