# Supplementary material for: Transient Reduction of FMD-Response and L-Arginine Accompanied by Increased Levels of E-Selectin, VCAM, and ICAM after Prolonged Strenuous Exercise
Source: Sports (Basel). 2021 Jun 17;9(6):86. doi: 10.3390/sports9060086 (PMC8234080; doi:10.3390/sports9060086)
Supplement: Supplementary file 1 [file sports-09-00086-s001.zip › S1 - Raw data.csv]

	Weight	Height	BMI	SBP	DBP	MAP	WeeklyExercise	FMD_start	FMD_finish	FMD_1w	MaximumFlow_start	MaximumFlow_finish	MaximumFlow_1w	BaselineDiameter_start	BaselineDiameter_finish	BaselineDiameter_1w	LArginine_start	LArginine_finish	LArginine_1w	ESelectin_start	ESelectin_finish	ESelectin_1w	VCAM1_start	VCAM1_finish	VCAM1_1w	ICAM1_start	ICAM1_finish	ICAM1_1w
1	70,6	1,81	21,6	128	67	87	20	108,11	101,53	109,11	379	349	478	4,19	4,59	4,5	63,1092	36,5213	56,7429	19,527	25,341	19,018	614,156	738,545	182	191	200	182
2	78,2	1,83	27,8	127	73	93	18	104,12	104,98	114,09	473	499	615	4,86	4,42	4,4	61,171	35,8397	53,2326	17,387	21,316	15,871	784,043	847,276	173	195	203	173
3	78,7	1,85	23,5	121	70	95	19	106,95	102,07	101,53	212	309	481	3,74	5,32	5,24	44,806	39,5803	43,3915	24,486	26,686	18,764	1021,875	1025,825	162	187	194	162
4	71,4	1,81	26	127	71	92	7	108,57	108,35	109,33	555	516	580	4,9	4,67	4,61	56,2012	39,6889	57,9895	21,499	27,361	23,782	1017,916	1080,318	210	211	229	210
5	78	1,74	23,4	125	70	91	10	104,75	102,16	108,65	1153	428	583	6,32	5,56	4,74	58,2609	27,2066	54,2009	17,821	34,554	21,17	630,007	814,323	210	198	216	210
6	92	1,93	22,1	130	80	100	18	105,3	104,21	108,23	385	786	354	4,72	4,51	4,01	63,8159	38,1495	NA	46,731	58,361	NA	642,226	720,364	NA	215	232	NA
7	69,1	1,77	23	140	80	87	12	109,6	105,77	108,23	409	387	500	4,27	5,03	4,62	47,0851	34,737	47,4574	25,751	31,922	24,189	766,297	775,997	240	285	277	240
8	78,5	1,68	24,7	122	78	97	16	107,74	100	108,03	585	559	578	4,65	4,6	4,61	35,2375	32,9058	33,4832	58,361	64,569	48,03	1120,878	1112,072	196	218	235	196
9	70,2	1,73	21,8	138	74	90	13	107,28	103,1	111,16	368	464	467	4,53	5,16	4,57	72,7994	34,3497	42,3123	31,154	41,102	34,749	681,742	779,219	195	200	213	195
